# Supplementary material for: Development and Implementation of a Quadruple RT-qPCR Method for the Identification of Porcine Reproductive and Respiratory Syndrome Virus Strains
Source: Viruses. 2023 Sep 18;15(9):1946. doi: 10.3390/v15091946 (PMC10536281; doi:10.3390/v15091946)
Supplement: Supplementary file 1 [file viruses-15-01946-s001.zip]

Archive with 1 entries (1 files):
- viruses-2546231-supplementary.pdf
